# Supplementary material for: Evaluation of the Approach towards Vaccination against COVID-19 among the Polish Population—In Relation to Sociodemographic Factors and Physical and Mental Health
Source: Vaccines (Basel). 2023 Mar 19;11(3):700. doi: 10.3390/vaccines11030700 (PMC10058603; doi:10.3390/vaccines11030700)
Supplement: Supplementary file 1 [file vaccines-11-00700-s001.zip]

Archive with 1 entries (1 files):
- vaccines-2235357-supplementary.pdf
